# Supplementary material for: MAGPIE: accurate pathogenic prediction for multiple variant types using machine learning approach
Source: Genome Med. 2024 Jan 8;16:3. doi: 10.1186/s13073-023-01274-4 (PMC10773112; doi:10.1186/s13073-023-01274-4)
Supplement: Supplementary file 1 — Additional file 1: Table S1. Category and proportion of variants in independent test set. Table S2. Category and proportion of variants in orthogonal validation set. Table S3. Category and proportion of variants in ACMG guided dataset. Table S4. Feature name and description. Table S5. Feature importance of MAGPIE. Table S6. Performance metrics in independent test set. Table S7. Performance metrics in orthogonal validation set. Table S8. Performance metrics in ACMG guided dataset. [file 13073_2023_1274_MOESM1_ESM.xlsx]

## Sheet: Table S1
Pathogenicity	Variant type	Fraction	Pathogenicity	Variant type	Fraction
Benign	missense	0.9896	Pathogenic	stopgain	0.5647
	stopgain	0.0042		missense	0.3914
	nonframeshift	0.0042		frameshift	0.0257
	startloss	0.0016		startloss	0.0124
	stoploss	0.0005		nonframeshift	0.0051
				stoploss	0.0007

## Sheet: Table S2
Pathogenicity	Variant type	Fraction	Pathogenicity	Variant type	Fraction
Benign	missense	0.9988	Pathogenic	missense	1
	startloss	0.001
	stopgain	0.0002

## Sheet: Table S3
Pathogenicity	Variant type	Fraction	Pathogenicity	Variant type	Fraction
Benign	missense	1	Pathogenic	missense	0.7185
				stopgain	0.1309
				frameshift	0.1111
				nonframeshift	0.0222
				startloss	0.0148
				stoploss	0.0025

## Sheet: Table S4
feature	description
phyloP100way_vertebrate	PhyloP score for 100 vertebrate species
phyloP30way_mammalian	PhyloP score across 30 mammalian species
phyloP20way_mammalian	PhyloP score for 20 mammalian species
phastCons100way_vertebrate	PhastCons score for 100 vertebrate species
phastCons30way_mammalian	PhastCons score for 30 mammalian species
phastCons20way_mammalian	PhastCons score for 20 mammalian species
SiPhy_29way_logOdds	SiPhy log odds score for 29 species
AF	Alternate allele frequency in samples
AF_raw	Alternate allele frequency in samples,before removing low-confidence genotypes
AF_male	Alternate allele frequency in samples of male
AF_female	Alternate allele frequency in samples of female
AF_afr	Alternate allele frequency in samples of African/African-American ancestry
AF_ami	Alternate allele frequency in samples of Amish ancestry
AF_amr	Alternate allele frequency in samples of Latino/Admixed American ancestry
AF_asj	Alternate allele frequency in samples of Ashkenazi Jewish ancestry
AF_eas	Alternate allele frequency in samples of East Asian ancestry
AF_fin	Alternate allele frequency in samples of Finnish ancestry
AF_nfe	Alternate allele frequency in samples of Non-Finnish European ancestry
AF_oth	Alternate allele frequency in samples of Other(population not assigned) ancestry
Huvec	ChromHMM core 15 state for 9 cell lines
K562	ChromHMM core 15 state for 9 cell lines
Gm12878
H1hesc
Hsmm
Nhlf
Hmec
Nhek
Hepg2
type	Category of exonic variants (missense, frameshift, etc.)
GDI	Gene Damage Index score
gdi_phred	Phred-scaled Gene Damage score
RVIS_score	Residual variation intolerance score
RVIS_percentile	Residual variation intolerance score percentile
lof_score	Loss of function score
molecular_weight	Delta value of biochemical properties before and after mutations occur
equipotential_point	Delta value of biochemical properties before and after mutations occur
hydrophilic
hydrophobic
amphipathic
cyclic
essential
aromatic
aliphatic
nonpolar
polar_uncharged
acidic
basic
sulfur
pka_cooh
pka_nh3
blosum100	Blosum100 matrix
OMIM	Online Mendelian Inheritance in Man gene type
DS_AG	Delta score of acceptor gain
DS_AL	Delta score of acceptor loss
DS_DG	Delta score of donor gain
DS_DL	Delta score of donor loss
DP_AG	Delta position of acceptor gain
DP_AL	Delta position of acceptor loss
DP_DG	Delta position of donor gain
DP_DL	Delta position of donor loss

## Sheet: Table S5
feature group	feature_name	importance
Biochemical property	acidic	0.0033
Biochemical property	essential	0.0065
Biochemical property	pka_cooh	0.0072
Biochemical property	equipotential_point	0.0263
Biochemical property	blosum100	0.0405
Conservation	phastCons20way_mammalian	0.0106
Conservation	phastCons30way_mammalian	0.0132
Conservation	phyloP30way_mammalian	0.0142
Conservation	phastCons100way_vertebrate	0.0194
Conservation	phyloP20way_mammalian	0.0206
Conservation	SiPhy_29way_logOdds	0.0417
Conservation	phyloP100way_vertebrate	0.0573
Epigenomics	Hepg2	0.0161
Epigenomics	Nhek	0.0169
Functional effect	omim_X_linked_dominant	0.0044
Functional effect	omim_other	0.0071
Functional effect	omim_Autosomal_dominant	0.0077
Functional effect	func_startloss	0.0077
Functional effect	func_nonframeshift	0.0094
Functional effect	rvis1	0.0193
Functional effect	omim_Autosomal_recessive	0.0275
Functional effect	func_nonsynonymous SNV	0.0405
Functional effect	gdi	0.0479
Functional effect	lof_score	0.0979
Functional effect	gdi_phred	0.1073
Functional effect	rvis2	0.1078
Population-based	AF_oth	0.008
Population-based	AF_afr	0.0084
Population-based	AF_asj	0.0093
Population-based	AF_fin	0.0131
Population-based	AF_eas	0.015
Population-based	AF_nfe	0.0167
Population-based	AF_ami	0.0219
Population-based	AF_male	0.0342
Population-based	AF	0.0433
Population-based	AF_raw	0.0517

## Sheet: Table S6
model_name	Missing rate	AUC	MCC	Accuracy	Precision	Recall	Specificity	F1-score	G-mean	AUPRC	AUBPRC
MAGPIE	0	0.995	0.92	0.959	0.941	0.981	0.938	0.961	0.959	0.995	0.995
ClinPred	0.294	0.983	0.802	0.904	0.774	0.971	0.875	0.861	0.922	0.969	0.984
REVEL	0.308	0.974	0.805	0.914	0.805	0.931	0.906	0.863	0.918	0.949	0.975
VARITY	0.404	0.955	0.716	0.881	0.699	0.896	0.876	0.785	0.886	0.896	0.957
MetaSVM	0.308	0.954	0.772	0.907	0.884	0.788	0.957	0.833	0.868	0.896	0.949
MetaLR	0.308	0.953	0.722	0.875	0.739	0.888	0.87	0.807	0.879	0.909	0.955
MutPred	0.7	0.95	0.696	0.833	0.971	0.753	0.964	0.848	0.852	0.968	0.952
VEST4	0.025	0.939	0.691	0.84	0.786	0.928	0.752	0.851	0.835	0.939	0.94
M-CAP	0.552	0.932	0.474	0.666	0.569	0.993	0.411	0.723	0.639	0.914	0.93
MutationAssessor	0.334	0.914	0.333	0.523	0.378	0.979	0.336	0.545	0.574	0.86	0.925
SIFT4G	0.323	0.877	0.546	0.759	0.564	0.894	0.701	0.692	0.792	0.707	0.843
PrimateAI	0.328	0.861	0.49	0.804	0.751	0.49	0.933	0.593	0.676	0.705	0.844
LIST-S2	0.315	0.832	0.457	0.688	0.487	0.899	0.598	0.632	0.733	0.668	0.816
DANN	0.024	0.73	0.474	0.725	0.671	0.875	0.578	0.76	0.711	0.626	0.63
MutationTaster	0.028	0.689	0.105	0.507	0.501	0.998	0.027	0.667	0.164	0.614	0.619

## Sheet: Table S7
model_name	Missing rate	AUC	MCC	Accuracy	Precision	Recall	Specificity	F1-score	G-mean	AUPRC	AUBPRC
MAGPIE	0	0.977	0.802	0.965	0.828	0.815	0.982	0.821	0.895	0.887	0.978
REVEL	0.019	0.968	0.687	0.93	0.596	0.875	0.936	0.709	0.905	0.832	0.968
MetaLR	0.019	0.955	0.632	0.922	0.573	0.79	0.936	0.664	0.86	0.748	0.951
MetaSVM	0.019	0.943	0.654	0.941	0.712	0.662	0.971	0.686	0.802	0.722	0.944
ClinPred	0.019	0.942	0.528	0.855	0.393	0.885	0.852	0.544	0.868	0.715	0.941
VEST4	0.011	0.939	0.503	0.831	0.36	0.907	0.823	0.515	0.864	0.697	0.936
MutPred	0.737	0.938	0.702	0.878	0.875	0.698	0.956	0.777	0.817	0.882	0.938
VARITY	0.063	0.926	0.521	0.862	0.398	0.851	0.863	0.542	0.857	0.667	0.927
M-CAP	0.558	0.91	0.429	0.638	0.371	0.97	0.547	0.537	0.728	0.764	0.907
LIST-S2	0.028	0.848	0.352	0.743	0.253	0.814	0.735	0.386	0.773	0.378	0.824
MutationAssessor	0.05	0.843	0.21	0.443	0.147	0.947	0.387	0.254	0.605	0.46	0.845
PrimateAI	0.068	0.834	0.33	0.887	0.44	0.348	0.949	0.389	0.575	0.355	0.808
SIFT4G	0.014	0.833	0.328	0.719	0.234	0.814	0.708	0.364	0.759	0.325	0.799
DANN	0.01	0.796	0.292	0.66	0.204	0.841	0.64	0.328	0.734	0.255	0.749
MutationTaster	0.021	0.599	0.068	0.161	0.104	0.985	0.072	0.188	0.266	0.121	0.559

## Sheet: Table S8
model_name	Missing rate	AUC	MCC	Accuracy	Precision	Recall	Specificity	F1-score	G-mean	AUPRC	AUBPRC
MAGPIE	0	0.99	0.965	0.99	0.993	0.995	0.965	0.994	0.98	0.998	0.997
ClinPred	0.226	0.987	0.868	0.95	0.993	0.943	0.976	0.967	0.959	0.996	0.989
VARITY	0.23	0.969	0.768	0.918	0.962	0.933	0.864	0.947	0.898	0.991	0.97
REVEL	0.226	0.967	0.786	0.926	0.956	0.949	0.843	0.952	0.894	0.988	0.96
VEST4	0.124	0.964	0.757	0.928	0.936	0.977	0.723	0.956	0.84	0.989	0.956
MutPred	0.43	0.948	0.369	0.729	1	0.71	1	0.83	0.843	0.996	0.962
MetaLR	0.226	0.942	0.701	0.897	0.936	0.933	0.771	0.934	0.848	0.983	0.947
MetaSVM	0.226	0.942	0.632	0.845	0.961	0.835	0.88	0.894	0.857	0.979	0.934
M-CAP	0.289	0.915	0.533	0.888	0.887	0.993	0.362	0.937	0.6	0.97	0.869
MutationAssessor	0.24	0.886	0.43	0.831	0.839	0.969	0.341	0.899	0.575	0.963	0.892
SIFT4G	0.228	0.855	0.504	0.786	0.932	0.784	0.795	0.852	0.789	0.95	0.855
LIST-S2	0.242	0.825	0.454	0.817	0.878	0.89	0.556	0.884	0.703	0.939	0.824
PrimateAI	0.238	0.786	0.243	0.521	0.912	0.426	0.855	0.581	0.604	0.912	0.755
DANN	0.122	0.761	0.363	0.794	0.882	0.859	0.518	0.87	0.667	0.903	0.692
MutationTaster	0.122	0.675	-0.024	0.805	0.807	0.997	0	0.892	0	0.867	0.608
